# Supplementary material for: Effectiveness of Music Therapy for Delirium in Acute Hospital Settings: A Scoping Review
Source: Nurs Rep. 2026 Jan 12;16(1):23. doi: 10.3390/nursrep16010023 (PMC12844646; doi:10.3390/nursrep16010023)
Supplement: Supplementary file 1 [file nursrep-16-00023-s001.zip]

Archive with 1 entries (1 files):
- nursrep-4040815-supplementary.pdf
